# Supplementary material for: LABA/LAMA as First-Line Therapy for COPD: A Summary of the Evidence and Guideline Recommendations
Source: J Clin Med. 2022 Nov 8;11(22):6623. doi: 10.3390/jcm11226623 (PMC9692772; doi:10.3390/jcm11226623)
Supplement: Supplementary file 1 [file jcm-11-06623-s001.zip]

Archive with 1 entries (1 files):
- jcm-1979164-supplementary.pdf
